# Supplementary material for: Integrative analysis of transcriptome and metabolism reveals potential roles of carbon fixation and photorespiratory metabolism in response to drought in Shanlan upland rice
Source: BMC Genomics. 2022 Dec 30;23:862. doi: 10.1186/s12864-022-09094-3 (PMC9805275; doi:10.1186/s12864-022-09094-3)
Supplement: Supplementary file 1 — Additional file 1: Table S1. Drought resistence levels of 18 Shanlan upland rice lines collected from different regions of Hainan, China. Table S2. Primer list for qPCR test used in this study. Table S3. Statistical table of sequence alignment results between sample sequencing data and selected reference genomes. Table S4. Upreglated drought responsive genes in SL10 relative to SL1 under drought condition. Table S5. Downregulated drought responsive genes in SL10 relative to SL1 under drought condition. Table S6. Amounts of metabolites related to photosynethetic effiency in SL10 relative to SL1 under drought condition based on metabolic determinations. [file 12864_2022_9094_MOESM1_ESM.xlsx]

## Sheet: Table S1
Table S1. Drought resistence levels of 18 Shanlan upland rice lines collected from different regions of Hainan, China.
Number	Entry ID	Line name	Originated	Leaf rolling score			Biomass (CK_21d)	Biomass (DS_21d)	Biomass senstivitiy to DS
				Day 0	Day 7	Day 21	Day 21	Day 21	Day 21
1	SL1	Shanlan1	Baoting,Hainan	-	++	++++	11.9	2.4	-0.8
2	SLXN	Shanlan xiangnuo	Baoting,Hainan	-	++	++++	14.39	7.34	-0.49
3	TSZY	Tianshizhiyi	Baoting,Hainan	-	++	++++	13.04	6.62	-0.49
4	HPSL	Hupishanlan	Baoting,Hainan	-	++	++++	14.21	7.55	-0.47
5	SLL1	Shanlanlu1	HAAS, Hainan	-	++	++++	11.27	7.72	-0.31
6	SSH	Shanlanhong	HAAS, Hainan	-	+	++++	8.45	3.25	-0.61
7	HSL	Heishanlan	Wuzhishan, Hainan	-	+	++++	11.74	9.1	-0.22
8	PH1	Puhong 1	Changjiang, Hainan	-	+	++++	10.24	6.03	-0.41
9	SL2	Shanlan2	Changjiang, Hainan	-	-	++	9.77	6.94	-0.29
10	SL10	Shanlan10	Baoting,Hainan	-	-	+	12.54	10.16	-0.19
11	BPN	Baipinuo	Baoting,Hainan	-	-	++	10.4	5.29	-0.49
12	SH7	Shanhong7	Baoting,Hainan	-	+	++	11.71	6.05	-0.48
13	HMN	Hongminuo	Baoting,Hainan	-	-	++	12.46	7.56	-0.39
14	SHN	Shanhongnuo	Baoting,Hainan	-	-	++	9.06	5.47	-0.4
15	PN	Pangnuo	Baoting,Hainan	-	-	++	11.97	7.97	-0.33
16	HJN	Huangjinnuo	Baoting,Hainan	-	-	++	12.13	8.91	-0.27
17	XLN	Xiaolinuo	Baoting,Hainan	-	+	++	12.08	6.41	-0.47
18	HTXSX	Heitouxiaoshanxian	Baoting, Hainan	-	++	++++	8.36	5.57	-0.33
Note: (-) sign indicates leaf rolling has not started yet; (+) sign indicates leaf rolling has just started; more (+) signs indicate a higher degree of leaf rolling. Biomass sensitivity to DS represents the percentage decrease of biomass under DS against biomass under CK.

## Sheet: Table S2
Table S2. Primer list for qPCR test used in this study.
Gene ID	Forward/Reverse	Sequences
EP1(LOC4331855)	F	AGCTCGCCAAGAATCAAAGC
	R	CTGAGGGACAAGGCTTCAGA
HSF1b(LOC4324158)	F	CGGGATCCAAACCATGGAGA
	R	ACATGCACGAATGGATCAGC
EP2(LOC4334965)	F	TCTGCAATGGAAACCGTGTG
	R	GACAACCATAACCGCACGAA
EP3(LOC107278263)	F	TTCCCTTCAGGGCTTGGAAA
	R	AACTCCGGGCATGTCGTATC
EP4(LOC4334643)	F	TCATCACGGAGGTTTGGGAA
	R	TCTCCAAGGCCATGATCTCC
ZOS7 (LOC4343786)	F	GGATACCGAGGAAGCCATGA
	R	TCGGCACTCTTGTTAACCCT
OsLEA3-2(LOC4332688)	F	CCAAGAACAAGCTGGGCGAG
	R	CTTGAACTCCGTCGCCTTCT
RePRP2.2(LOC4343033)	F	AATGGACGCGTGATTGAAGC
	R	GAGGGTTAGGCTGTGGACTG
Actin1(LOC4338914)	F	GACAAGCACCTGAGAGAGGT
	R	GAACCCAATCCCAACACGAG

## Sheet: Table S3
Table S3. Statistical table of sequence alignment results between sample sequencing data and selected reference genomes
Sample	Total Reads	Mapped Reads	Uniq Mapped Reads	GC Content	%≥Q30
SL1-CK-1	39,123,014(95.78%)	37,394,980 (95.58%)	36,356,543 (92.93%)	0.5276	0.9489
SL1-CK-2	45,511,406(94.42%)	43,242,371 (95.01%)	41,690,242 (91.60%)	0.5166	0.9419
SL1-CK-3	41,549,512(95.97%)	39,951,714 (96.15%)	38,690,121 (93.12%)	0.5262	0.9288
SL10-CK-1	40,500,144(90.74%)	36,882,669(94.27%)	35,858,458(91.66%)	0.5303	0.9387
SL10-CK-2	47,113,407(89.45%)	42,649,951(93.71%)	41,119,086(90.35%)	0.5284	0.9392
SL10-CK-3	43,012,055(90.92%)	39,404,376(94.83%)	38,160,066(91.84%)	0.5252	0.9329
SL1-DS-1	39,678,960(94.39%)	37,865,138 (95.43%)	36,337,736 (91.58%)	0.539617	0.972938
SL1-DS-2	46,903,642(94.78%)	44,570,598 (95.03%)	43,133,255 (91.96%)	0.543943	0.97129
SL1-DS-3	43,515,910(94.50%)	41,324,819 (94.96%)	39,900,364 (91.69%)	0.541677	0.972526
SL10-DS-1	41,075,659(89.43%)	37,346,386(94.12%)	35,839,909(90.33%)	0.547548	0.97335
SL10-DS-2	48,554,650(89.79%)	43,959,981(93.73%)	42,542,329(90.70%)	0.546518	0.973659
SL10-DS-3	45,047,670(89.53%)	40,758,669(93.66%)	39,353,729(90.43%)	0.542089	0.977779

## Sheet: Table S4
Table S4. Upreglated drought responsive genes in SL10 relative to SL1 under drought condition.
#ID-ds	NR_annotation	SL1-CK-1_FPKM	SL1-CK-2_FPKM	SL1-CK-3_FPKM	SL1-DS-1_FPKM	SL1-DS-2_FPKM	SL1-DS-3_FPKM	FDR	log2FC	SL10-CK-1_FPKM	SL10-CK-2_FPKM	SL10-CK-3_FPKM	SL10-DS-1_FPKM	SL10-DS-2_FPKM	SL10-DS-3_FPKM	FDR	log2FC	diff%	KOG_class_annotation
gene-LOC107275253	CCG-binding protein 1 [Oryza sativa Japonica Group]	12.8999	12.9905	14.3869	33.4443	30.6496	32.379	2.9539e-29	1.29337	0.161062	0.224734	0	26.1863	32.0498	29.8985	3.09845e-82	7.13499	451.658	--
gene-LOC4337388	chaperone protein dnaJ C76, chloroplastic [Oryza sativa Japonica Group]	46.9267	41.4059	49.1163	182.545	173.888	165.9	1.46911e-97	1.96127	0.052589	0.203399	0.16603	109.307	121.216	128.011	9.9663e-218	9.14131	366.092	Posttranslational modification, protein turnover, chaperones
gene-LOC4329766	photosynthetic NDH subunit of lumenal location 2, chloroplastic [Oryza sativa Japonica Group]	16.3664	12.9056	16.5733	39.1395	26.5391	34.1451	6.36421e-12	1.15079	0.31342	0.554597	0.817563	25.6562	30.0333	27.7573	6.38136e-67	5.2048	352.279	--
gene-LOC4331855	uncharacterized protein LOC4331855 [Oryza sativa Japonica Group]	0.603446	0.409756	1.05419	0.87482	2.55574	1.73515	0.00873404	1.1657	0.081862	0	0	2.587	1.92219	2.84835	1.38212e-15	4.9942	328.428	--
Oryza_sativa_newGene_1134	Os01g0444100 [Oryza sativa Japonica Group]	128.669	99.2007	112.297	225.666	243.866	225.706	1.3622e-27	1.07046	7.01708	6.8809	3.6721	138.072	159.182	177.771	4.30233e-77	4.50464	320.814	--
gene-LOC4340280	uncharacterized protein LOC4340280 [Oryza sativa Japonica Group]	0.432297	0.453311	0.383859	1.70867	1.43393	1.86508	8.08211e-09	1.86441	0	0	0	10.0675	9.92316	3.89695	1.10232e-29	7.73655	314.96	--
gene-LOC4343786	ZOS7-10 - C2H2 zinc finger protein, expressed	1.84031	1.43234	1.6366	6.42507	4.44339	5.54258	6.08018e-12	1.70662	0	0	0	2.98674	4.83302	4.39159	2.0325e-20	6.58569	285.891	--
gene-LOC4324158	heat stress transcription factor C-1b [Oryza sativa Japonica Group]	0.30604	0.383088	0.44593	1.44952	0.842568	1.42205	0.000820405	1.46081	0	0.04018	0	2.42852	3.01862	3.03754	3.99827e-18	5.60607	283.764	Cytoskeleton
gene-LOC4334643	uncharacterized protein LOC4334643 [Oryza sativa Japonica Group]	10.837	13.9931	13.0022	28.2599	19.4455	29.7798	4.42629e-10	1.06004	1.08306	2.79264	1.8161	44.9508	35.7227	34.2059	3.80685e-36	4.0036	277.683	--
gene-LOC4334965	uncharacterized protein LOC4334965 [Oryza sativa Japonica Group]	0.721304	0.943366	1.02573	2.95267	4.5949	3.4711	2.3203e-15	1.968	0	0	0	4.27933	3.30573	4.26645	6.33452e-28	7.36917	274.451	Chromatin structure and dynamics;; Signal transduction mechanisms
gene-LOC107278263	uncharacterized protein LOC107278263 [Oryza sativa Japonica Group]	0.850384	1.03478	0.803232	2.71719	1.46026	1.97433	0.00115424	1.12579	0.08785	0	0.043546	1.41649	2.20094	1.44861	1.45365e-11	4.19051	272.229	Posttranslational modification, protein turnover, chaperones
gene-LOC4333208	S-norcoclaurine synthase 1 [Oryza sativa Japonica Group]	1.7622	1.72772	1.41266	2.89805	3.422	3.90883	3.13567e-08	1.07923	0.222371	0.097187	0.088188	2.85374	3.04618	2.74423	2.08918e-30	3.99378	270.057	Secondary metabolites biosynthesis, transport and catabolism;; General function prediction only
gene-LOC4326140	peptidyl-prolyl cis-trans isomerase CYP26-2, chloroplastic [Oryza sativa Japonica Group]	3.4326	3.33109	4.80017	12.2528	7.14895	10.4051	3.47134e-09	1.36087	0.571848	0.31722	0.178683	11.3513	16.3374	15.242	3.5538e-45	4.90232	260.233	Posttranslational modification, protein turnover, chaperones
gene-LOC4346937	cyclin-D2-1 [Oryza sativa Japonica Group]	1.39733	1.45622	2.30097	3.61537	3.47804	3.56685	2.83795e-06	1.05197	0.529715	0.428111	0.154088	5.8792	6.50626	5.7701	2.03004e-27	3.67537	249.38	Cell cycle control, cell division, chromosome partitioning
gene-LOC4324158	heat stress transcription factor C-1b [Oryza sativa Japonica Group]	2.24296	2.89786	2.94926	18.5445	13.4084	16.3058	2.24379e-44	2.55502	0	0	0	17.0816	18.1901	15.5399	2.42575e-45	8.79413	244.19	Transcription
gene-LOC107276122	LOW QUALITY PROTEIN: DUF724 domain-containing protein 3-like [Oryza sativa Japonica Group]	0.127265	0.074732	0.161948	0.4912	0.375674	0.292056	0.00135809	1.4427	0	0	0	0.268874	0.379817	0.401246	8.92228e-10	4.89881	239.56	--
gene-LOC4344321	thioredoxin-like 1-1, chloroplastic [Oryza sativa Japonica Group]	6.01292	8.44171	7.9354	24.2064	20.5661	24.7193	3.02165e-25	1.64549	0.112648	0.222882	0.189332	7.2493	15.8627	14.0367	5.69655e-37	5.4989	234.179	Posttranslational modification, protein turnover, chaperones
gene-LOC4343262	--	27.4044	25.7093	37.742	166.729	147.017	160.122	2.43404e-65	2.39486	0.344867	0.230695	0.56751	117.436	132.395	142.898	2.385e-163	7.91681	230.575	--
gene-LOC4334617	Bowman-Birk type trypsin inhibitor [Oryza sativa Japonica Group]	6.65703	17.1233	12.5461	26.4393	23.848	45.2407	0.00685221	1.23147	1.33886	0.412739	1.79278	20.6799	38.8078	23.0797	6.2515e-16	3.94428	220.291	--
Oryza_sativa_newGene_58	hypothetical protein OsJ_12788 [Oryza sativa Japonica Group]	2.5872	2.16149	1.93897	4.74073	4.01015	4.7353	3.43921e-07	1.03071	0.573861	0.268214	0.365654	6.45489	3.63233	5.39378	7.86393e-18	3.27754	217.988	--

## Sheet: Table S5
Table S5. Downregulated drought responsive genes in SL10 relative to SL1 under drought condition.
#ID-ds	NR_annotation	SL1-CK-1_FPKM	SL1-CK-2_FPKM	SL1-CK-3_FPKM	SL1-DS-1_FPKM	SL1-DS-2_FPKM	SL1-DS-3_FPKM	FDR	log2FC	SL10-CK-1_FPKM	SL10-CK-2_FPKM	SL10-CK-3_FPKM	SL10-DS-1_FPKM	SL10-DS-2_FPKM	SL10-DS-3_FPKM	FDR	log2FC	diff%	KOG_class_annotation
gene-LOC4336290	VAN3-binding protein [Oryza sativa Japonica Group]	1.31194	0.73586	1.16535	0.250851	0.153267	0.207077	1.77606e-09	-2.12632	0.535844	0.515082	0.415986	0.200778	0.286042	0.0028352	0.0028352	-1.18506	79.4271	--
gene-LOC4333923	cortical cell-delineating protein [Oryza sativa Japonica Group]	18.0904	15.7805	10.5084	0	0	0.117512	3.73268e-57	-6.68364	5.87579	1.2164	24.0121	0.620489	0.383271	6.16914e-07	6.16914e-07	-3.6839	81.4283	--
gene-LOC107276859	putative EG45-like domain containing protein 1 [Oryza sativa Japonica Group]	4.92744	11.3375	3.56272	0.119798	0.275622	0.146365	5.9453e-25	-4.34623	10.6649	23.5561	5.21746	3.29136	2.82025	0.000277637	0.000277637	-2.36131	84.0598	--
Oryza_sativa_newGene_206	hypothetical protein OsI_14991 [Oryza sativa Indica Group]	181.902	176.161	170.477	32.8845	27.3326	41.5077	1.27129e-62	-2.29869	191.461	223.483	160.465	113.464	89.7762	8.11794e-10	8.11794e-10	-1.22608	87.4825	--
gene-LOC4324836	dirigent protein 19 [Oryza sativa Japonica Group]	4.90572	2.5904	4.41939	0.186024	0.263396	0.169575	1.9239e-28	-3.78301	2.39679	3.68016	0.430384	0.845095	0.370179	0.00637275	0.00637275	-1.96009	93.0015	--
gene-LOC4324172	CTP synthase isoform X1 [Oryza sativa Japonica Group]	11.4096	10.0298	11.5469	2.42394	2.09633	2.62629	1.04686e-52	-2.13186	7.33645	6.59976	3.1415	3.25332	2.94614	0.000752984	0.000752984	-1.1021	93.4371	Nucleotide transport and metabolism
gene-LOC4339461	protein REVERSION-TO-ETHYLENE SENSITIVITY1 [Oryza sativa Japonica Group]	7.43966	9.84441	6.92128	0.571265	1.28586	1.77918	1.21326e-18	-2.50334	4.61747	4.69919	4.05852	2.03622	1.82032	2.37365e-09	2.37365e-09	-1.25114	100.086	Function unknown
gene-LOC4328351	receptor-like protein 3 [Oryza sativa Japonica Group]	3.24559	2.68757	2.87636	0.355266	0.400767	0.44239	2.12809e-46	-2.74062	1.54934	2.58934	1.69553	1.16409	0.592144	8.07659e-05	8.07659e-05	-1.36563	100.685	General function prediction only
gene-LOC4339299	mitochondrial import inner membrane translocase subunit TIM50 [Oryza sativa Japonica Group]	4.66226	3.71178	3.56144	0.656693	0.866733	0.815207	1.25463e-22	-2.20475	1.7191	2.26988	1.38257	1.09831	1.14172	0.00534133	0.00534133	-1.07596	104.909	Transcription
gene-LOC4335556	70 kDa peptidyl-prolyl isomerase [Oryza sativa Japonica Group]	3.67847	2.29036	3.19143	0.033282	0	0	1.07408e-42	-6.08813	26.2536	14.1315	7.25253	0.101945	0	0.00203669	0.00203669	-2.93527	107.413	Posttranslational modification, protein turnover, chaperones
Oryza_sativa_newGene_250	OSJNBb0072N21.9 [Oryza sativa Japonica Group]	7.63527	3.91131	4.94692	0.028096	0.016999	0.053358	2.47849e-56	-6.03516	4.1042	5.63273	1.27138	0.089135	0	0.00332356	0.00332356	-2.80146	115.429	Secondary metabolites biosynthesis, transport and catabolism
gene-LOC4346803	chlorophyll a-b binding protein 1, chloroplastic [Oryza sativa Japonica Group]	5837.94	5348.64	4954.06	820.211	648.615	904.094	1.35284e-105	-2.6878	2862.03	3793.75	2307.33	1288.99	1577.49	1.24606e-10	1.24606e-10	-1.2405	116.67	--
gene-LOC4339096	protein NUCLEAR FUSION DEFECTIVE 4 [Oryza sativa Japonica Group]	17.5593	18.2215	15.4587	3.7582	2.84262	2.68604	9.82884e-57	-2.37893	6.94001	8.2405	7.19315	4.15093	4.33223	4.85002e-11	4.85002e-11	-1.08171	119.923	--
gene-LOC107280571	OSJNBa0016O02.12 [Oryza sativa Japonica Group]	8.85116	4.41885	4.73879	0.040383	0	0.050794	2.55466e-53	-6.2498	2.16051	9.55347	0.547029	0	0.084618	0.00313611	0.00313611	-2.79917	123.273	Secondary metabolites biosynthesis, transport and catabolism
gene-LOC107281072	uncharacterized protein LOC107281072 [Oryza sativa Japonica Group]	7.48191	8.00322	3.40643	0.708203	0.890941	0.476843	2.5429e-20	-2.90424	1.29112	1.45209	1.27155	0.665512	0.59977	7.29412e-05	7.29412e-05	-1.26694	129.232	--
gene-LOC4325178	probable indole-3-pyruvate monooxygenase YUCCA10 [Oryza sativa Japonica Group]	1.60817	1.745	1.52375	0.160963	0.12223	0.086266	3.81618e-18	-3.21595	1.43357	1.87752	1.03779	0.655815	0.584699	2.99248e-05	2.99248e-05	-1.36976	134.782	Secondary metabolites biosynthesis, transport and catabolism
gene-LOC4326065	hypothetical protein DAI22_01g469500 [Oryza sativa Japonica Group]	5.69644	3.72043	4.40001	0.377484	0.459878	0.717386	4.35558e-29	-2.92782	4.32798	4.6102	1.88236	1.67519	2.15407	0.0027625	0.0027625	-1.23456	137.155	--
gene-LOC4347592	UDP-glycosyltransferase 79-like [Oryza sativa Japonica Group]	5.96865	4.95711	6.01287	0	0	0.022122	1.00508e-54	-6.79858	29.8134	7.95407	54.2992	0.691147	0.362783	0.0033412	0.0033412	-2.66563	155.046	Carbohydrate transport and metabolism;; Energy production and conversion
gene-LOC4339466	chaperonin CPN60-like 2, mitochondrial [Oryza sativa Japonica Group]	11.3932	11.6522	10.4016	1.6099	1.39981	1.57772	3.85978e-84	-2.77796	3.40745	5.47927	2.77685	1.92368	2.12681	0.0001337	0.0001337	-1.07944	157.351	Posttranslational modification, protein turnover, chaperones
gene-LOC4330017	long-chain-alcohol oxidase FAO2 [Oryza sativa Japonica Group]	21.5229	15.0694	11.0535	1.53105	1.37086	1.48199	1.52755e-63	-3.2972	3.70585	4.25248	1.64435	1.90788	1.43713	0.00174445	0.00174445	-1.15059	186.566	--

## Sheet: Table S6
Table S6. Amounts of metabolites related to photosynethetic effiency in SL10 relative to SL1 under drought condition based on metabolic determinations.
Metabolites	Abbrev.	Pathway	RT(min)	SL1-CK-1	SL1-CK-2	SL1-CK-3	SL1-CK-4	SL10-CK-1	SL10-CK-2	SL10-CK-3	SL10-CK-4	SL1-DS-1	SL1-DS-2	SL1-DS-3	SL1-DS-4	SL10-DS-1	SL10-DS-2	SL10-DS-3	SL10-DS-4
Alanine	Ala	amino acid metabolism	18.9	196.66	158.89	184.1	125.63	319.28	227.17	199.7	116.58	171.09	49.03	344.67	262.33	159.81	331.44	156.17	203.84
Aspartate	Asp	amino acid metabolism	13.7	374.07	362.72	271.08	195.43	302.67	577.35	152.24	239.3	97.51	78.04	232.35	178.09	174.3	185.75	354.64	317.97
Cysteine	Cys	amino acid metabolism	14.5	0.35	0.29	0.38	0.33	0.24	0.17	0.13	0.08	0.05	0.06	0.2	0.13	0.14	0.16	0.08	0.17
Erythrose 4-phosphate	E4P	CBB cycle	10.7	57.94	42.96	45.44	28.41	51.07	30.91	41.57	33.1	27.63	30.6	27.12	28.83	31.11	34.03	34.79	28.04
3-phosphoglyceraldehyde	GAP/DHAP	CBB cycle	9.3	6.27	4.64	5.73	2.92	7.72	5.44	6.06	4.74	3.83	3.85	3.81	4.05	3.41	5.81	4.58	3.85
Ribose 5-phosphate	R5P	CBB cycle	9	320.47	148.57	245.2	96.15	217.16	162.61	239.75	124.58	130.95	116.06	108.55	98.02	276.39	341.65	159.16	153.26
Ribulose 1,5-bisphosphate	RuBP	CBB cycle	20	517.16	297.61	263.89	121.12	311.66	235.2	287.63	148.66	99.24	94.19	129.93	157.01	151.7	204	184.06	172.43
Sedoheptulose 7-phosphate	S7P	CBB cycle	10.7	17.53	18.61	19.43	13.11	23.36	14.07	17.6	13.5	10.07	12.33	17.42	14.26	17.11	21.79	18.5	13.12
Adenosine diphosphate glucose	ADPG	glycolysis	8.9	0.08	0.19	0.1	0.06	0.16	0.05	0.09	0.07	0.09	0.13	0.09	0.11	0.08	0.08	0.09	0.11
Fructose 6-phosphate	F6P	glycolysis	12.3	102.7	66.85	82.88	48.07	92.05	53.27	80.81	63.45	60.26	67	51.1	52.36	58.09	76.93	59.18	50.4
Fructose 1,6-bisphosphate	FBP	glycolysis	19.5	7.56	9.52	5.44	3.49	13.5	8.44	8.42	4.27	6.32	3.23	4.01	5.56	3.76	7.59	12.39	6.55
Fructose	Fructose	glycolysis	3.4	146.72	118.42	93.7	128.04	118.64	139.1	120.73	147.91	107	94.66	121.16	104.47	163.15	90.45	96.86	575.55
Glucose 1-phosphate	G1P/G6P		12.3	112.57	73.33	86.11	51.53	102.33	57.54	86.32	69.01	61.99	74.33	54.57	56.61	61.89	78.7	65.42	57.59
Glucose	Glucose	glycolysis	3.9	8055.17	2502.02	3568.04	2033.61	4011.45	5394.44	3034.56	4557.59	3078.51	3342.53	2640.12	3879.78	3015.52	7079.69	5887.95	1556.97
Phosphoenol pyruvate	PEP	glycolysis	16.7	28.28	25.86	19.17	13.32	31.96	21.42	18.6	16.64	5.22	5.17	11.89	15.7	12.92	18.48	21.87	14.12
3-phosphoglyceric acid	PGA	glycolysis	15.3	213.29	282.02	239.97	160.62	281.24	186.42	184.59	138.59	60.2	102.45	199.57	205.96	193.22	212.52	255.29	166.68
Pyruvate	Pyruvate	glycolysis	5.9	766.83	538.56	445.05	472.81	847.04	730.93	624.06	764.58	241.04	268.46	285.36	405.01	273.79	321.29	320.1	911.35
Sucrose	Sucrose	glycolysis	4.7	68361.7	89891.5	77728.4	62684.3	81938.8	64175.3	70052.6	72414.3	32312.2	31070.9	48702.1	46377.7	53484.4	60579.4	67275.8	81173.1
Uracil-diphosphate glucose	UDPG	glycolysis	8.9	10.19	8.09	6.86	5.71	9.17	8.19	6.2	7.42	6.36	6.53	5.87	6.28	6.55	6.33	7.32	5.59
ADP	ADP	oxidative phosphorylation	8.9	277.76	410.8	177.56	172.26	272.86	168.06	197.42	133.76	91.17	111.03	128.19	140.8	155.27	189.38	189.93	182.73
ATP	ATP	oxidative phosphorylation	4.3	592.44	276.08	311.68	115.06	509.89	408	241.3	200.21	175.26	222.8	186.63	170.88	144.6	253.62	415.67	163.14
FAD	FAD	oxidative phosphorylation	3.8	1.66	1.22	1.07	0.75	1.28	1.14	1	0.91	0.67	0.63	0.79	0.88	0.85	1.11	0.96	0.72
Nicotinamide adenine dinucleotide	NAD	oxidative phosphorylation	5.8	22.34	14.44	3.93	6.67	28.77	11.43	13.25	6.11	5.65	12.33	2.85	5.72	5.55	10.73	12.25	6.04
Nicotinamide adenine dinucleotide - reduced	NADH	oxidative phosphorylation	5.6	1.85	0.93	0.82	0.28	1.79	0.76	1.64	0.46	0.74	0.88	0.54	0.65	0.66	1.33	0.76	0.01
Nicotinamide adenine dinucleotide phosphate	NADP	oxidative phosphorylation	4.7	29.99	24.3	22.04	20.51	22.86	18.87	17.95	18.71	10.48	11.47	14.43	12.85	13.5	18.8	22.56	25.75
Nicotinamide adenine dinucleotide phosphate - reduced	NADPH	oxidative phosphorylation	3.9	80.15	73.04	25.8	3.63	87.55	53.44	29.46	9.91	13.95	42.6	22.84	24.63	20.92	39.5	57.54	0.14
Glutamine	Gln	photorespiration and nitrogen metabolism	5.4	439.06	469.44	573.19	341.07	307.7	604.39	340.06	437.3	438.55	32.75	385.71	180.91	315.73	373.54	259.91	322.65
Glutamate	Glu	photorespiration and nitrogen metabolism	8.3	12207.8	11440	10350.6	8011.61	11317.5	9726.02	13561	6809.06	7939.73	2814.43	7162.59	7673.35	8504.36	9934.73	9306.21	8986.15
Glyoxylic acid	Glx	photorespiration and nitrogen metabolism	12.4	1031.9	611.28	542.25	677.52	1482.91	705.22	1071.86	723.36	671.71	1119.58	575.73	678.24	637.05	228.9	392.16	780.77
Glycine	Gly	photorespiration and nitrogen metabolism	5.4	59.9	38.85	37.84	25.2	46.67	30.89	43.21	24.8	20.22	28.84	21.06	21.35	17.04	6.35	19.6	18.51
Glyceric acid	Glyceric	photorespiration and nitrogen metabolism	7.3	12.92	16.75	11.32	14.07	36.31	16.25	21.07	17.54	27.23	60.43	38.33	12.33	29.98	31.2	18.91	33.2
Glycolic acid	Glycolic	photorespiration and nitrogen metabolism	7.7	96.07	65.24	39.29	59.73	88.11	54.87	52.39	52.8	61.06	92.2	64.66	74.25	97.44	61.9	28.75	67.71
Hydroxypyruvic acid	HPyr	photorespiration and nitrogen metabolism	8.6	345.34	109.24	90.08	105.14	265.56	141	116.74	81.16	58.8	43.57	107.14	157	40.02	64.02	49.75	50.87
Serine	Ser	photorespiration and nitrogen metabolism	5.6	1896.85	1012.09	850.09	557.07	1521.85	596.52	1438.39	606.59	260.74	428.7	322.97	385.36	122.91	46.4	256.1	267.21
2-oxoglutaric acid	aKG	TCA cycle	10	29.62	12.43	12.93	377.72	27.27	6.69	493.14	354.59	126.43	12.9	7.87	443.7	256.65	431.8	7.44	13.47
Citric acid	CIT/ICIT	TCA cycle	12.4	2591.03	3910.57	1811.28	16772.2	5516.58	5269.26	4535.95	10543.5	1376.71	603.57	1134.03	1749.1	1517.03	1527.75	1306.5	5635.13
Fumaric acid	Fum	TCA cycle	14.3	221.82	144.14	133.98	152.29	286.5	160.35	224.07	162.72	148.7	64.42	100.62	177.83	157.11	237.99	131.47	155.06
Malate	Malate	TCA cycle	12.3	17459.8	17606.2	17299.9	17567.9	28412.9	19618.2	31093.8	13956.3	14753	6911.34	15715.8	18472.6	19220.1	27359.7	20315.6	26741
Oxaloacetic acid	OAA	TCA cycle	9.4	330.14	278.54	500.68	197.48	203.83	442.96	351.48	469.92	385.12	174.36	222.86	216.41	228.18	326	182.5	413.09
Succinic acid	Succ	TCA cycle	11.5	10.57	6.33	60.93	184.03	7.51	5.3	89.55	237.27	49.6	5.2	39.26	54.52	55.69	82.85	6.73	88.7
Note: units for all metabolites determined in this study is nmol/gFW; RT: retention time.
